# Supplementary material for: Synthesis and Structure–Activity Relationship of Thiourea Derivatives Against Leishmania amazonensis
Source: Pharmaceuticals (Basel). 2024 Nov 23;17(12):1573. doi: 10.3390/ph17121573 (PMC11677126; doi:10.3390/ph17121573)
Supplement: Supplementary file 1 [file pharmaceuticals-17-01573-s001.zip]

Archive with 1 entries (1 files):
- pharmaceuticals-3306902-supplementary.pdf
